# Supplementary material for: Genome identification of the LRR-RLK gene family in maize (Zea mays) and expression analysis in response to Fusarium verticillioides infection
Source: BMC Plant Biol. 2025 Apr 25;25:524. doi: 10.1186/s12870-025-06495-w (PMC12023693; doi:10.1186/s12870-025-06495-w)
Supplement: Supplementary file 3 — Supplementary Material 3 [file 12870_2025_6495_MOESM3_ESM.xlsx]

## Sheet: Sheet1
Supplementary 1.LRR-RLK genes analyzed by qRT‒PCR
			gene C(t)	UBQ9 C(t)	∆Ct（geneC(t)-ACTIN C(t)Mean）	∆∆Ct	Gene relative expression	P value
	Zm00001d014971	mock	27.43	22.87	4.56	-0.156667	1.11471	0
			27.79	22.91	4.88	0.163333	0.89296
			27.8	23.09	4.71	-0.00666667	1.00463
		4h	30.13	21.35	8.78	4.06333	0.0598156
			30.39	21.38	9.01	4.29333	0.0510009
			30.42	21.43	8.99	4.27333	0.0517129
		mock	27.43	22.87	4.56	-0.153333	1.11214	0.002
			27.79	22.91	4.88	0.166667	0.890899
			27.79	23.09	4.7	-0.0133333	1.00928
		12h	26.05	21.79	4.26	-0.453333	1.3692
			26.22	21.85	4.37	-0.343333	1.26868
			26.32	21.96	4.36	-0.353333	1.27751
		mock	27.43	22.87	4.56	-0.153333	1.11214	0
			27.79	22.91	4.88	0.166667	0.890899
			27.79	23.09	4.7	-0.0133333	1.00928
		72h	28.31	24.23	4.08	-0.633333	1.55114
			28.46	24.39	4.07	-0.643333	1.56193
			28.48	24.56	3.92	-0.793333	1.73307
	Zm00001d018807	mock	25.95	22.87	3.08	0.0233333	0.983957	0
			26.03	22.91	3.12	0.0633333	0.95705
			26.06	23.09	2.97	-0.0866667	1.06191
		4h	25.82	21.35	4.47	1.41333	0.375443
			25.83	21.38	4.45	1.39333	0.380684
			25.83	21.43	4.4	1.34333	0.394109
		mock	25.95	22.87	3.08	0.0233333	0.983957	0
			26.03	22.91	3.12	0.0633333	0.95705
			26.06	23.09	2.97	-0.0866667	1.06191
		12h	26.03	21.79	4.24	1.18333	0.440333
			26.05	21.85	4.2	1.14333	0.452712
			26.1	21.96	4.14	1.08333	0.471937
		mock	25.95	22.87	3.08	0.0233333	0.983957	0
			26.03	22.91	3.12	0.0633333	0.95705
			26.06	23.09	2.97	-0.0866667	1.06191
		72h	26.69	24.23	2.46	-0.596667	1.51222
			26.84	24.39	2.45	-0.606667	1.52274
			26.89	24.56	2.33	-0.726667	1.65481
	Zm00001d036972	mock	24.32	22.87	1.45	-0.0466667	1.03288	0
			24.47	22.91	1.56	0.0633333	0.95705
			24.57	23.09	1.48	-0.0166667	1.01162
		4h	27.68	21.35	6.33	4.83333	0.0350769
			27.88	21.38	6.5	5.00333	0.0311779
			27.92	21.43	6.49	4.99333	0.0313947
		mock	24.32	22.87	1.45	-0.0466667	1.03288	0
			24.47	22.91	1.56	0.0633333	0.95705
			24.57	23.09	1.48	-0.0166667	1.01162
		12h	24.94	21.79	3.15	1.65333	0.317905
			25	21.85	3.15	1.65333	0.317905
			25.05	21.96	3.09	1.59333	0.331405
		mock	24.32	22.87	1.45	-0.0466667	1.03288	0
			24.47	22.91	1.56	0.0633333	0.95705
			24.57	23.09	1.48	-0.0166667	1.01162
		72h	25.25	24.23	1.02	-0.476667	1.39152
			25.48	24.39	1.09	-0.406667	1.32562
			25.53	24.56	0.97	-0.526667	1.4406
	Zm00001d046178	mock	26.61	22.87	3.74	-0.0966667	1.0693	0.861
			26.88	22.91	3.97	0.133333	0.911722
			26.89	23.09	3.8	-0.0366667	1.02574
		4h	24.99	21.35	3.64	-0.196667	1.14605
			25.14	21.38	3.76	-0.0766667	1.05458
			25.45	21.43	4.02	0.183333	0.880666
		mock	26.61	22.87	3.74	-0.0966667	1.0693	0
			26.88	22.91	3.97	0.133333	0.911722
			26.89	23.09	3.8	-0.0366667	1.02574
		12h	27.02	21.79	5.23	1.39333	0.380684
			27.09	21.85	5.24	1.40333	0.378055
			27.1	21.96	5.14	1.30333	0.405189
		mock	26.61	22.87	3.74	-0.0966667	1.0693	0
			26.88	22.91	3.97	0.133333	0.911722
			26.89	23.09	3.8	-0.0366667	1.02574
		72h	26.126	24.23	1.896	-1.94067	3.83883
			26.18	24.39	1.79	-2.04667	4.1315
			26.248	24.56	1.688	-2.14867	4.43418
	Zm00001d006117	mock	31.04	22.87	8.17	-0.34	1.26576	0.109
			31.63	22.91	8.72	0.21	0.864537
			31.73	23.09	8.64	0.13	0.913831
		4h	29.46	21.35	8.11	-0.4	1.31951
			29.49	21.38	8.11	-0.4	1.31951
			29.49	21.43	8.06	-0.45	1.36604
		mock	31.04	22.87	8.17	-0.34	1.26576	0.015
			31.63	22.91	8.72	0.21	0.864537
			31.73	23.09	8.64	0.13	0.913831
		12h	31.99	21.79	10.2	1.69	0.309927
			31.13	21.85	9.28	0.77	0.586417
			31.44	21.96	9.48	0.97	0.510506
		mock	31.04	22.87	8.17	-0.34	1.26576	0
			31.63	22.91	8.72	0.21	0.864537
			31.73	23.09	8.64	0.13	0.913831
		72h	29.93	24.23	5.7	-2.81	7.01285
			30.24	24.39	5.85	-2.66	6.32033
			30.34	24.56	5.78	-2.73	6.63456
	Zm00001d002835	mock	28.62	22.87	5.75	-0.126667	1.09177	0
			28.78	22.91	5.87	-0.00666667	1.00463
			29.1	23.09	6.01	0.133333	0.911722
		4h	28.38	21.35	7.03	1.15333	0.449585
			28.5	21.38	7.12	1.24333	0.422396
			28.62	21.43	7.19	1.31333	0.40239
		mock	28.62	22.87	5.75	-0.126667	1.09177	0
			28.78	22.91	5.87	-0.00666667	1.00463
			29.1	23.09	6.01	0.133333	0.911722
		12h	29.55	21.79	7.76	1.88333	0.271057
			29.67	21.85	7.82	1.94333	0.260015
			29.94	21.96	7.98	2.10333	0.23272
		mock	28.62	22.87	5.75	-0.126667	1.09177	0
			28.78	22.91	5.87	-0.00666667	1.00463
			29.1	23.09	6.01	0.133333	0.911722
		72h	32.53	24.23	8.3	2.42333	0.186425
			32.68	24.39	8.29	2.41333	0.187722
			32.82	24.56	8.26	2.38333	0.191666
	Zm00001d011641	mock	33.48	24.38	9.1	0.00333333	0.997692	0
			33.54	24.4	9.14	0.0433333	0.97041
			33.68	24.63	9.05	-0.0466667	1.03288
		4h	31.68	22.08	9.6	0.503333	0.705475
			31.86	22.15	9.71	0.613333	0.653685
			31.96	22.15	9.81	0.713333	0.609909
		mock	33.48	24.38	9.1	0.00333333	0.997692	0
			33.54	24.4	9.14	0.0433333	0.97041
			33.68	24.63	9.05	-0.0466667	1.03288
		12h	30.75	19.8	10.95	1.85333	0.276752
			30.22	19.82	10.4	1.30333	0.405189
			30.43	19.82	10.61	1.51333	0.350301
		mock	33.48	24.38	9.1	0.00333333	0.997692	0
			33.54	24.4	9.14	0.0433333	0.97041
			33.68	24.63	9.05	-0.0466667	1.03288
		72h	36.93	25.99	10.94	1.84333	0.278677
			37.2	26.01	11.19	2.09333	0.234339
			37.24	26.22	11.02	1.92333	0.263645
	Zm00001d031427	mock	34.68	24.38	10.3	-0.0566667	1.04006	0
			34.87	24.4	10.47	0.113333	0.92445
			34.93	24.63	10.3	-0.0566667	1.04006
		4h	33.17	22.08	11.09	0.733333	0.601513
			33.54	22.15	11.39	1.03333	0.48858
			33.82	22.35	11.47	1.11333	0.462225
		mock	34.68	24.38	10.3	-0.0566667	1.04006	0
			34.87	24.4	10.47	0.113333	0.92445
			34.93	24.63	10.3	-0.0566667	1.04006
		12h	31.73	19.8	11.93	1.57333	0.336031
			31.77	19.82	11.95	1.59333	0.331405
			31.87	19.82	12.05	1.69333	0.309212
		mock	34.68	24.38	10.3	-0.0566667	1.04006	0
			34.87	24.4	10.47	0.113333	0.92445
			34.93	24.63	10.3	-0.0566667	1.04006
		72h	36.96	25.99	10.97	0.613333	0.653685
			37.15	26.01	11.14	0.783333	0.581023
			37.35	26.22	11.13	0.773333	0.585064
	Zm00001d045088	mock	32.48	24.38	8.1	0.0166667	0.988514	0.003
			32.54	24.4	8.14	0.0566667	0.961483
			32.64	24.63	8.01	-0.0733333	1.05214
		4h	28.72	22.08	6.64	-1.44333	2.71948
			28.62	22.15	6.47	-1.61333	3.05958
			28.62	22.35	6.27	-1.81333	3.51453
		mock	32.48	24.38	8.1	0.0166667	0.988514	0.111
			32.54	24.4	8.14	0.0566667	0.961483
		12h	32.64	24.63	8.01	-0.0733333	1.05214
			26.92	19.8	7.12	-0.963333	1.94981
			26.46	19.82	6.64	-1.44333	2.71948
		mock	26.56	19.82	6.74	-1.34333	2.53737	0
			32.54	24.4	8.14	0.0566667	0.961483
			32.64	24.63	8.01	-0.0733333	1.05214
		72h	30.11	25.99	4.12	-3.96333	15.5985
			30.2	26.01	3.98	-4.10333	17.188
			30.09	26.22	4.08	-4.00333	16.037
