# Supplementary material for: Genome identification of the LRR-RLK gene family in maize (Zea mays) and expression analysis in response to Fusarium verticillioides infection
Source: BMC Plant Biol. 2025 Apr 25;25:524. doi: 10.1186/s12870-025-06495-w (PMC12023693; doi:10.1186/s12870-025-06495-w)
Supplement: Supplementary file 4 — Supplementary Material 4 [file 12870_2025_6495_MOESM4_ESM.xlsx]

## Sheet: Sheet1
VI-1	氨基酸数目	分子质量	等电点		氨基酸数目	分子质量	等电点
Zm00001d006117	1150	129214	6.29		771	85064.3	5.95
Zm00001d007776	1569	178735	7.46		796	85433.9	6.29
Zm00001d048958	771	85064.3	5.95		816	86876.5	7.46
Zm00001d018883	816	86876.5	9.26		1150	129214	9.14
Zm00001d034405	796	85433.9	9.14		1569	178735	9.26
VI-2
Zm00001d039406	677	74541.2	5.65		675	73895	5.13
Zm00001d002835	675	73895	5.13		677	74541.2	5.65
XIV
Zm00001d033839	796	85199.7	8.86		796	84888.6	8.86
Zm00001d013376	796	84888.6	9.17		796	85199.7	9.17
IV
Zm00001d048070	693	72567.3	8.66		682	72260.6	8.13
Zm00001d035097	691	72431.3	8.29		691	72347.6	8.29
Zm00001d045445	682	72260.6	8.61		692	72431.3	8.34
Zm00001d044276	696	72859.4	8.13		693	72567.3	8.61
Zm00001d011211	692	72347.6	8.34		696	72859.4	8.66
II
Zm00001d016242	880	97293.8	7.17		618	68826.1	5.32
Zm00001d026306	1028	111556	7.49		618	68868.7	5.83
Zm00001d026303	1006	110514	6.94		630	69048.4	5.92
Zm00001d015971	618	69048.4	5.32		658	71719.1	6.58
Zm00001d048877	618	68826.1	5.92		728	79315.1	6.94
Zm00001d032142	833	88387.8	8.87		833	88387.8	7.17
Zm00001d008724	630	68868.7	5.83		880	97293.8	7.49
Zm00001d045728	728	79315.1	8.41		1006	110514	8.41
Zm00001d037297	658	71719.1	6.58		1028	111556	8.87
I-1
Zm00001d041574	727	80140.6	6.19		727	80140.6	5.9
Zm00001d015291	971	105455	5.9		971	105455	6.19
VIII-1
Zm00001d010448	957	105201	6.14		943	103396	5.9
Zm00001d041773	982	106763	8.4		943	103555	5.96
Zm00001d038522	974	104877	6.94		957	104877	6.14
Zm00001d004559	1111	121831	6.42		974	105201	6.18
Zm00001d043075	994	108746	6.18		982	106763	6.42
Zm00001d038494	943	103555	5.9		994	108746	6.94
Zm00001d038503	943	103396	5.96		1111	121831	8.4
IX
Zm00001d049159	914	98380.1	5.78		914	98380.1	5.24
Zm00001d007313	942	101786	6.23		942	100934	5.78
Zm00001d026668	958	100934	5.24		958	101786	5.87
Zm00001d013415	958	102236	5.96		958	102236	5.96
Zm00001d033777	962	102381	5.87		962	102381	6.23
V
Zm00001d033982	1127	126597	6.48		685	74295.9	5.05
Zm00001d015649	717	77331.7	5.57		694	76149.8	5.35
Zm00001d036775	720	77037.2	5.05		716	77037.2	5.57
Zm00001d046655	724	77348.5	5.35		717	77331.7	5.64
Zm00001d053676	809	88341.3	7.24		720	77348.5	5.82
Zm00001d006335	685	74295.9	6.07		720	77925.1	6.07
Zm00001d022155	716	77925.1	6.29		724	78643.6	6.26
Zm00001d030551	720	78643.6	5.82		736	80246.7	6.29
Zm00001d048247	694	76149.8	5.64		809	88341.3	6.48
Zm00001d027934	736	80246.7	6.26		1127	126597	7.24
XIIIa
Zm00001d031211	686	75100.6	7.83		632	69158.8	6.24
Zm00001d041215	632	69158.8	6.24		686	75100.6	7.83
VII-3
Zm00001d026063	1169	123373	5.71		1135	119387	5.2
Zm00001d002599	1135	119387	5.2		1169	123373	5.71
VII-1
Zm00001d007862	1103	117224	5.94		902	95841.1	5.48
Zm00001d047570	1045	114171	5.75		905	95963.4	5.62
Zm00001d006917	1059	114504	6.53		949	101268	5.75
Zm00001d022201	1058	114133	6.27		972	103279	5.94
Zm00001d048453	905	95963.4	7.22		975	103815	6.25
Zm00001d027463	902	95841.1	6.25		1043	109119	6.27
Zm00001d042051	1043	109119	6.35		1045	110160	6.35
Zm00001d011834	1053	110160	6.47		1053	114133	6.47
Zm00001d029059	972	103279	5.48		1058	114171	6.53
Zm00001d038481	975	103815	5.62		1059	114504	6.54
Zm00001d043058	949	101268	6.54		1103	117224	7.22
III
Zm00001d028796	826	86997.8	8.46		629	67897.7	6.58
Zm00001d052323	811	84492.6	8.37		634	68397.8	6.59
Zm00001d046626	843	86873.5	7.21		636	68442.1	6.82
Zm00001d005298	829	86047.2	8.93		641	68658.9	7.1
Zm00001d019701	826	85864.4	8.94		651	68977.9	7.18
Zm00001d031437	662	68397.8	7.18		652	69571.1	7.21
Zm00001d024047	755	78564.5	8.66		657	69608.5	7.25
Zm00001d004635	744	77675.8	8.02		662	69664.4	7.26
Zm00001d011707	651	69664.4	9.17		667	70395.2	7.55
Zm00001d004929	767	91026.1	7.66		669	70547.1	7.66
Zm00001d048822	667	70547.1	6.58		670	70547.4	8.02
Zm00001d045013	713	76866.8	8.88		671	70841.8	8.02
Zm00001d039325	657	68977.9	7.55		672	70915.9	8.37
Zm00001d008965	672	70915.9	8.66		672	71025.2	8.46
Zm00001d029040	720	78983.6	8.86		677	71477	8.63
Zm00001d022432	636	69608.5	7.26		686	71660.7	8.66
Zm00001d038487	634	69571.1	8.83		695	73021.7	8.66
Zm00001d012514	629	68658.9	8.63		697	73539	8.78
Zm00001d043071	670	73539	9.08		713	76866.8	8.83
Zm00001d039188	652	68442.1	8.02		720	77675.8	8.86
Zm00001d011312	686	70841.8	8.78		744	78564.5	8.88
Zm00001d044434	697	71660.7	7.25		755	78983.6	8.93
Zm00001d020403	641	67897.7	7.1		767	84492.6	8.94
Zm00001d050355	695	73021.7	8.96		811	85864.4	8.96
Zm00001d032244	671	71025.2	9.26		826	86047.2	9.08
Zm00001d003399	677	71477	9.2		826	86873.5	9.17
Zm00001d048053	669	70395.2	6.82		829	86997.8	9.2
Zm00001d048054	672	70547.4	6.59		843	91026.1	9.26
VII-2
Zm00001d053518	657	69583.5	8.78		657	69583.5	6.08
Zm00001d046178	667	70596.6	9.24		667	70596.6	8.78
Zm00001d050148	842	89194	6.08		842	89194	9.24
Xb-1
Zm00001d000055	1118	119418	6.21		1114	119418	5.44
Zm00001d043634	1114	119663	5.44		1118	119663	5.75
Zm00001d011721	1122	120527	5.75		1122	120527	5.8
Zm00001d019983	1215	129098	5.95		1208	128995	5.95
Zm00001d050132	1208	128995	5.8		1215	129098	6.21
Xb-2
Zm00001d022044	1101	118019	5.24		1101	118019	5.24
XV
Zm00001d018665	724	78054.7	9.34		615	66446.4	5.18
Zm00001d013251	1062	114825	8.91		647	71605.8	5.55
Zm00001d022066	1064	113519	6.97		665	73990.1	5.62
Zm00001d042362	1319	143508	5.55		707	78054.7	5.68
Zm00001d015853	1285	140994	5.68		724	78930.6	5.68
Zm00001d018635	1024	109749	8.1		859	92447.2	5.74
Zm00001d014996	1084	114456	5.74		1024	109749	6.1
Zm00001d001877	1029	111245	5.62		1029	111245	6.26
Zm00001d017291	1065	116721	8		1062	113519	6.71
Zm00001d014555	859	92447.2	7.21		1064	114456	6.97
Zm00001d053866	615	66446.4	5.18		1065	114825	7.21
Zm00001d053867	1088	118789	5.68		1084	116721	8
Zm00001d015298	647	71605.8	6.71		1088	118789	8.1
Zm00001d036534	665	73990.1	6.1		1285	140994	8.91
Zm00001d014557	707	78930.6	6.26		1319	143508	9.34
XII-1
Zm00001d002287	1190	125372	5.75		592	64898.8	5.11
Zm00001d005776	1118	121086	6.24		637	69932.3	5.32
Zm00001d020533	1119	121200	5.89		650	70371.2	5.47
Zm00001d037080	958	101789	5.93		783	85563.7	5.59
Zm00001d045086	984	104889	6.63		784	86640.1	5.62
Zm00001d045088	1030	109872	5.47		859	93860.6	5.74
Zm00001d011641	1053	113534	6.18		881	96951.1	5.75
Zm00001d011643	1099	118699	5.62		950	101789	5.8
Zm00001d030796	950	104762	5.98		950	102705	5.85
Zm00001d023548	650	69932.3	9.5		958	103926	5.86
Zm00001d023554	1112	120017	6.3		984	104762	5.86
Zm00001d017212	1090	117237	6.04		987	104889	5.89
Zm00001d051085	859	93860.6	6.34		991	107425	5.93
Zm00001d051093	881	96951.1	6.11		998	107645	5.98
Zm00001d051088	637	70371.2	5.8		1004	109630	6
Zm00001d051094	592	64898.8	6		1029	109872	6
Zm00001d051099	991	109630	6.2		1030	110748	6.02
Zm00001d051096	784	86640.1	6.32		1046	110791	6.04
Zm00001d023470	1103	119115	5.85		1051	112666	6.07
Zm00001d048357	1171	125823	5.86		1052	112804	6.11
Zm00001d041298	1053	114945	6.91		1053	112851	6.16
Zm00001d051125	1004	107425	6.48		1053	113230	6.16
Zm00001d009814	1120	120785	6.16		1059	113534	6.18
Zm00001d030981	1090	116544	6.54		1060	114945	6.2
Zm00001d036947	1125	120867	7.31		1067	114981	6.22
Zm00001d003986	783	85563.7	6		1070	115344	6.22
Zm00001d044656	1133	122230	5.59		1090	116544	6.24
Zm00001d013782	1099	116916	6.16		1090	116916	6.3
Zm00001d054012	1060	112851	6.38		1099	117237	6.32
Zm00001d008632	1052	110748	5.86		1099	118699	6.34
Zm00001d039822	1029	110791	5.74		1103	119115	6.38
Zm00001d039824	1046	112804	6.22		1112	120017	6.48
Zm00001d008633	1067	115344	8.18		1118	120785	6.54
Zm00001d049293	1059	114981	6.02		1119	120867	6.63
Zm00001d048832	1051	112666	7.36		1120	121086	6.84
Zm00001d036613	987	103926	6.07		1125	121200	6.91
Zm00001d049286	1070	113230	5.11		1128	121641	7.31
Zm00001d024795	998	107645	6.84		1133	122230	7.36
Zm00001d035143	1128	121641	6.22		1171	125372	8.18
Zm00001d035145	950	102705	5.32		1190	125823	9.5
XIII-b
Zm00001d023608	1046	113012	8.09		904	95880.8	5.59
Zm00001d005252	906	96551.2	7		906	96551.2	5.67
Zm00001d019145	904	95880.8	6.09		985	106549	6.01
Zm00001d031427	1088	116443	6.57		994	108496	6.09
Zm00001d030323	1105	119169	6.4		1003	109202	6.16
Zm00001d050074	1170	127438	6.3		1046	113012	6.3
Zm00001d032116	1174	127825	6.16		1088	116443	6.4
Zm00001d045481	985	106549	5.59		1105	119169	6.57
Zm00001d037114	994	108496	6.01		1170	127438	7
Zm00001d018261	1003	109202	5.67		1174	127825	8.09
XI-1
Zm00001d025674	872	93094	6.74		872	93094	5.31
Zm00001d021535	1260	132800	5.34		974	103387	5.31
Zm00001d003101	1097	119254	6.26		977	103840	5.34
Zm00001d018807	1105	118629	5.71		981	104369	5.4
Zm00001d000189	1034	111851	6.27		989	105120	5.59
Zm00001d014063	1254	134503	5.73		995	105889	5.62
Zm00001d032745	1223	131296	5.4		996	105988	5.69
Zm00001d046485	1079	114864	6.77		999	107356	5.71
Zm00001d025002	1159	122141	6.06		1001	107724	5.71
Zm00001d008715	1116	116263	6.6		1003	108156	5.73
Zm00001d037672	1114	117805	6.29		1007	108218	5.78
Zm00001d052835	1106	117397	6.39		1021	108354	5.79
Zm00001d005986	1097	115806	6.49		1022	108657	5.8
Zm00001d020862	1138	120924	7.29		1028	108993	5.84
Zm00001d049588	1022	108218	6.73		1033	109261	5.94
Zm00001d014971	1033	108993	5.84		1033	109666	5.96
Zm00001d027645	1040	110295	5.8		1034	109813	5.97
Zm00001d048390	1047	110731	6.04		1035	110011	6
Zm00001d014793	996	105988	6.71		1035	110295	6
Zm00001d039218	999	105889	7.86		1036	110492	6.03
Zm00001d007254	1035	108156	6.72		1037	110597	6.04
Zm00001d048968	1041	108657	8.49		1040	110731	6.05
Zm00001d028317	1033	110011	5.69		1041	111851	6.06
Zm00001d018752	1037	109261	5.94		1043	112056	6.16
Zm00001d034240	1035	110492	6.16		1047	112132	6.26
Zm00001d013162	1028	109813	6.03		1047	112229	6.27
Zm00001d038791	1084	115735	7.56		1054	112575	6.29
Zm00001d012769	1059	112229	5.59		1059	113327	6.39
Zm00001d043512	1054	112056	7.2		1079	114864	6.49
Zm00001d016285	1036	112132	5.96		1084	115735	6.6
Zm00001d053424	981	104369	5.79		1097	115806	6.71
Zm00001d036972	1043	112575	5.71		1097	116263	6.72
Zm00001d046236	1047	113327	5.31		1105	117397	6.73
Zm00001d009029	1007	108354	5.62		1106	117805	6.74
Zm00001d032344	974	103840	6.05		1114	118629	6.74
Zm00001d020101	995	107356	6.74		1116	119254	6.77
Zm00001d041232	1021	109666	6		1138	120924	7.2
Zm00001d031201	1003	107724	5.97		1159	122141	7.29
Zm00001d041236	989	103387	6		1223	131296	7.56
Zm00001d042637	1001	110597	5.31		1254	132800	7.86
Zm00001d048962	977	105120	5.78		1260	134503	8.49

## Sheet: Sheet2
Table S1.Gene ID of the LRR-RLK family in maize
VI-1
Zm00001d006117
Zm00001d007776
Zm00001d048958
Zm00001d018883
Zm00001d034405
VI-2
Zm00001d039406
Zm00001d002835
XIV
Zm00001d033839
Zm00001d013376
IV
Zm00001d048070
Zm00001d035097
Zm00001d045445
Zm00001d044276
Zm00001d011211
II
Zm00001d016242
Zm00001d026306
Zm00001d026303
Zm00001d015971
Zm00001d048877
Zm00001d032142
Zm00001d008724
Zm00001d045728
Zm00001d037297
I-1
Zm00001d041574
Zm00001d015291
VIII-1
Zm00001d010448
Zm00001d041773
Zm00001d038522
Zm00001d004559
Zm00001d043075
Zm00001d038494
Zm00001d038503
IX
Zm00001d049159
Zm00001d007313
Zm00001d026668
Zm00001d013415
Zm00001d033777
V
Zm00001d033982
Zm00001d015649
Zm00001d036775
Zm00001d046655
Zm00001d053676
Zm00001d006335
Zm00001d022155
Zm00001d030551
Zm00001d048247
Zm00001d027934
XIIIa
Zm00001d031211
Zm00001d041215
VII-3
Zm00001d026063
Zm00001d002599
VII-1
Zm00001d007862
Zm00001d047570
Zm00001d006917
Zm00001d022201
Zm00001d048453
Zm00001d027463
Zm00001d042051
Zm00001d011834
Zm00001d029059
Zm00001d038481
Zm00001d043058
III
Zm00001d028796
Zm00001d052323
Zm00001d046626
Zm00001d005298
Zm00001d019701
Zm00001d031437
Zm00001d024047
Zm00001d004635
Zm00001d011707
Zm00001d004929
Zm00001d048822
Zm00001d045013
Zm00001d039325
Zm00001d008965
Zm00001d029040
Zm00001d022432
Zm00001d038487
Zm00001d012514
Zm00001d043071
Zm00001d039188
Zm00001d011312
Zm00001d044434
Zm00001d020403
Zm00001d050355
Zm00001d032244
Zm00001d003399
Zm00001d048053
Zm00001d048054
VII-2
Zm00001d053518
Zm00001d046178
Zm00001d050148
Xb-1
Zm00001d000055
Zm00001d043634
Zm00001d011721
Zm00001d019983
Zm00001d050132
Xb-2
Zm00001d022044
XV
Zm00001d018665
Zm00001d013251
Zm00001d022066
Zm00001d042362
Zm00001d015853
Zm00001d018635
Zm00001d014996
Zm00001d001877
Zm00001d017291
Zm00001d014555
Zm00001d053866
Zm00001d053867
Zm00001d015298
Zm00001d036534
Zm00001d014557
XII-1
Zm00001d002287
Zm00001d005776
Zm00001d020533
Zm00001d037080
Zm00001d045086
Zm00001d045088
Zm00001d011641
Zm00001d011643
Zm00001d030796
Zm00001d023548
Zm00001d023554
Zm00001d017212
Zm00001d051085
Zm00001d051093
Zm00001d051088
Zm00001d051094
Zm00001d051099
Zm00001d051096
Zm00001d023470
Zm00001d048357
Zm00001d041298
Zm00001d051125
Zm00001d009814
Zm00001d030981
Zm00001d036947
Zm00001d003986
Zm00001d044656
Zm00001d013782
Zm00001d054012
Zm00001d008632
Zm00001d039822
Zm00001d039824
Zm00001d008633
Zm00001d049293
Zm00001d048832
Zm00001d036613
Zm00001d049286
Zm00001d024795
Zm00001d035143
Zm00001d035145
XIII-b
Zm00001d023608
Zm00001d005252
Zm00001d019145
Zm00001d031427
Zm00001d030323
Zm00001d050074
Zm00001d032116
Zm00001d045481
Zm00001d037114
Zm00001d018261
XI-1
Zm00001d025674
Zm00001d021535
Zm00001d003101
Zm00001d018807
Zm00001d000189
Zm00001d014063
Zm00001d032745
Zm00001d046485
Zm00001d025002
Zm00001d008715
Zm00001d037672
Zm00001d052835
Zm00001d005986
Zm00001d020862
Zm00001d049588
Zm00001d014971
Zm00001d027645
Zm00001d048390
Zm00001d014793
Zm00001d039218
Zm00001d007254
Zm00001d048968
Zm00001d028317
Zm00001d018752
Zm00001d034240
Zm00001d013162
Zm00001d038791
Zm00001d012769
Zm00001d043512
Zm00001d016285
Zm00001d053424
Zm00001d036972
Zm00001d046236
Zm00001d009029
Zm00001d032344
Zm00001d020101
Zm00001d041232
Zm00001d031201
Zm00001d041236
Zm00001d042637
Zm00001d048962

## Sheet: Sheet3
基因	亚家族
Zm00001d031427	XIII-b
Zm00001d045088	XII-1
Zm00001d046178	VII-2
Zm00001d006117	VI-1
Zm00001d014971	XI-1
Zm00001d018807	XI-1
Zm00001d036972	XI-1
Zm00001d002835	VI-2
Zm00001d011641	XII-1
