# Supplementary material for: Genome identification of the LRR-RLK gene family in maize (Zea mays) and expression analysis in response to Fusarium verticillioides infection
Source: BMC Plant Biol. 2025 Apr 25;25:524. doi: 10.1186/s12870-025-06495-w (PMC12023693; doi:10.1186/s12870-025-06495-w)
Supplement: Supplementary file 5 — Supplementary Material 5 [file 12870_2025_6495_MOESM5_ESM.xlsx]

## Sheet: Sheet1
Table S2.Characteristics of the LRR-RLK genes identified in maize.
Subclade	No.of.genes	Range
		Number of amino acids	Molecular weight (Kd)	Isoelectric point
I-1	2	727-971	80140.61-105455.44	5.9-6.19
II	9	618-1028	68826.1-111556.23	5.32-8.87
III	28	629-843	67897.67-91026.11	6.58-9.26
IV	5	682-696	72260.61-72859.36	8.13-8.66
V	10	685-1127	74295.95-126597.1	5.05-7.24
VI-1	5	771-1569	85064.27-178734.75	5.95-9.26
VI-2	2	675-677	73895-74541.21	5.13-5.65
VII-1	11	902-1103	95841.1-117223.65	5.48-7.22
VII-2	3	657-842	69583.54-89194.03	6.08-9.24
VII-3	2	1135-1169	119386.86-123372.63	5.2-5.71
VIII-1	7	943-1111	103396.38-121830.55	5.9-8.4
IX	5	914-962	98380.07-102381.18	5.24-6.23
Xb-1	5	1114-1215	119417.95-129098.23	5.44-6.21
Xb-2	1	1101-1101	118018.78-118018.78	5.24-5.24
XI-1	41	872-1260	93093.98-134502.57	5.31-8.49
XII-1	40	592-1190	64898.81-125822.9	5.11-9.5
XIIIa	2	632-686	69158.76-75100.57	6.24-7.83
XIIIb	10	904-1174	95880.82-127825.16	5.59-8.09
XIV	2	796-796	84888.61-85199.69	8.86-9.17
XV	15	615-1319	66446.41-143507.94	5.18-9.34
