# Supplementary material for: Genome identification of the LRR-RLK gene family in maize (Zea mays) and expression analysis in response to Fusarium verticillioides infection
Source: BMC Plant Biol. 2025 Apr 25;25:524. doi: 10.1186/s12870-025-06495-w (PMC12023693; doi:10.1186/s12870-025-06495-w)
Supplement: Supplementary file 6 — Supplementary Material 6 [file 12870_2025_6495_MOESM6_ESM.xlsx]

## Sheet: Sheet1
Table S3.Primers used for qRT‒PCR.
gene ID	Forward primer (5′-3′)	Reverse primer (5′-3′)
Zm00001d045088	ATCGCACCAGAGTACGGA	CCTCCTGGAAGATCACGTC
Zm00001d046178	TACTGCATTGCAGGCAAAGAG	AGATGGACCGCTTGACCTC
Zm00001d006117	TTACAAGCGGGTGATATACATGG	TTAGGTAGATACTCGTCGTTACTG
Zm00001d002835	ATATCTTGCGACCAAACCAG	GTGCTTTCTTGCCCAATCC
Zm00001d011641	CGAAGGGTGAGCATCATGTC	GTTGAAGCGTACTCTGGTGC
Zm00001d031427	GTCGTACCTGCACCATGAC	GTATCCATGCTCTGGAGCGA
Zm00001d014971	TAATCACTCGTGGACAGATGAC	GCTACAGTAATTTCACATCGCT
Zm00001d018807	CATTGCTCCAGAGTACGCC	TTTGTTCATCATCCGCCTCAC
Zm00001d036972	CTCAGCTACATGCACCAC	CTGTACCCATACTCTGGAGC
