# Supplementary material for: Genome identification of the LRR-RLK gene family in maize (Zea mays) and expression analysis in response to Fusarium verticillioides infection
Source: BMC Plant Biol. 2025 Apr 25;25:524. doi: 10.1186/s12870-025-06495-w (PMC12023693; doi:10.1186/s12870-025-06495-w)
Supplement: Supplementary file 7 — Supplementary Material 7 [file 12870_2025_6495_MOESM7_ESM.xlsx]

## Sheet: Sheet1
Supplementary 2.FPKM value of LRR-RLK genes under F. verticillioides stress
Gene_id	MOCK	Fv4	Fv12	Fv72
Zm00001d006335	0.45	0.67	0.783333	0.526667
Zm00001d011721	2.23333	2.83	3.44333	2.45667
Zm00001d044434	0	0.143333	0.593333	0.153333
Zm00001d008965	4.5	6.00333	5.98333	4.86667
Zm00001d043634	1.42	2	2.78667	1.62
Zm00001d005298	0.54	1.21	1.59	0.7
Zm00001d044276	0.81	1.2	1.66	0.986667
Zm00001d001877	2.72333	2.93333	3.10333	2.68333
Zm00001d043071	0.41	0.8	0.763333	0.516667
Zm00001d045445	0.123333	0.353333	0.876667	0.24
Zm00001d005986	6.23	6.49333	8.28333	6.41333
Zm00001d002599	0.546667	0.713333	1.48333	0.716667
Zm00001d024047	1.60667	1.75333	2.54	1.77
Zm00001d026063	0.063333	0.213333	0.526667	0.2
Zm00001d029059	2.60333	3.31667	5.11	3.04667
Zm00001d041215	2.79333	3.55	5.39667	3.15667
Zm00001d048822	0	0	0.01	0
Zm00001d018261	0.486667	0.386667	0.63	0.456667
Zm00001d038487	2.08667	2.53333	4.34667	1.98667
Zm00001d042637	0.493333	0.743333	0.876667	0.633333
Zm00001d008715	1.00667	1.59333	2.77667	1.02
Zm00001d037114	0.753333	1.26667	1.69	0.836667
Zm00001d048070	0.483333	0.9	1.71333	0.51
Zm00001d012514	0.173333	0.633333	0.823333	0.436667
Zm00001d002287	0.486667	0.713333	1.10667	0.436667
Zm00001d042051	2.10667	3.05	5.72333	1.76667
Zm00001d007862	2.13667	2.61	5.67333	2.02
Zm00001d035097	0.803333	1.12	2.50333	0.863333
Zm00001d043058	1.69	2.02667	3.22333	1.77333
Zm00001d011643	1.72	2.31333	2.82	1.29333
Zm00001d011211	1.17	1.98667	3.19333	0.933333
Zm00001d018883	0.286667	1.08	1.13333	0.583333
Zm00001d011834	1.12	1.7	2.40333	0.836667
Zm00001d029040	3.34333	5.74333	6.91333	2.81333
Zm00001d034405	1.09	1.75333	3.78667	1.06667
Zm00001d046655	1.87	3.27333	3.17667	1.55
Zm00001d017212	0.046667	0.08	0.083333	0.026667
Zm00001d022432	1.01333	1.19333	1.46333	0.706667
Zm00001d020862	3.17333	5.51333	6.11	2.94333
Zm00001d030551	3.71	5.66333	6.27	3.35333
Zm00001d011707	0.023333	0.053333	0.066667	0.013333
Zm00001d048958	1.74	2.7	3.02667	1.65667
Zm00001d020101	6.79333	7.38	8.16667	4.84667
Zm00001d014557	0.983333	1.13667	1.23	0.9
Zm00001d022201	3.66333	3.72	4.39	3.18333
Zm00001d014996	0.04	0.043333	0.053333	0.013333
Zm00001d046485	4.91667	5.56667	6.22333	3.22667
Zm00001d018752	16.7033	18.76	26.7933	11.01
Zm00001d003399	1.68	1.89333	2.38	1.25333
Zm00001d007313	1.36333	1.52	1.93333	0.99
Zm00001d021535	1.57333	1.99	2.36667	1.05667
Zm00001d008724	0.62	0.853333	1.26333	0.78
Zm00001d018635	3.48333	3.86333	4.37	2.92667
Zm00001d048453	1.25333	1.30667	1.74333	1.00333
Zm00001d013162	6.29333	6.24667	7.18	5.58333
Zm00001d053866	0.103333	0.136667	0.21	0.06
Zm00001d038481	1.36	1.66667	2.26667	0.856667
Zm00001d042362	9.66667	7.89667	13.9433	3.76333
Zm00001d027463	1.46667	1.38333	1.95	1.19
Zm00001d047570	1.74	1.61333	2.79333	1.27
Zm00001d012769	0.006667	0.003333	0.016667	0.006667
Zm00001d050148	5.44	5.38	6.12667	5.51
Zm00001d019701	0.043333	0.043333	0.183333	0.076667
Zm00001d023608	5.61667	5.70333	7.11333	5.84667
Zm00001d037672	0.673333	0.566667	1.54333	0.883333
Zm00001d027645	0.076667	0.07	0.13	0.096667
Zm00001d045728	0.496667	0.48	1.24667	0.876667
Zm00001d036613	0.133333	0.123333	0.266667	0.206667
Zm00001d054012	0.176667	0.133333	0.356667	0.263333
Zm00001d013376	0.306667	0.463333	0.57	0.6
Zm00001d019983	0.77	0.903333	1.37	0.996667
Zm00001d026668	8.94	9.43333	12.0133	10.5967
Zm00001d053867	0.306667	0.323333	0.54	0.43
Zm00001d004635	0.503333	0.83	1.11	0.83
Zm00001d036947	0	0.003333	0.006667	0.003333
Zm00001d006917	4.00667	4.27333	4.87333	3.72667
Zm00001d044656	0.03	0.046667	0.07	0.046667
Zm00001d031437	1.07	1.99333	2.89667	1.66333
Zm00001d034240	1.99	2.70333	3.42	2.54
Zm00001d048053	0.333333	0.716667	1.13667	1.22
Zm00001d011312	6.16333	8.73667	9.92333	7.49667
Zm00001d004929	0.486667	0.736667	0.823333	0.65
Zm00001d023554	0.023333	0.046667	0.056667	0.04
Zm00001d053424	0.32	0.46	0.463333	0.446667
Zm00001d014793	0.49	0.756667	0.95	0.826667
Zm00001d032344	0.043333	0.093333	0.14	0.11
Zm00001d032142	1.16333	2.03333	2.21333	2.03
Zm00001d052323	0.486667	0.736667	0.823333	0.65
Zm00001d015853	0.686667	0.886667	0.693333	0.796667
Zm00001d051094	0.03	0.06	0.023333	0
Zm00001d053676	0.623333	1.01667	0.736667	0.54
Zm00001d015971	17.77	22.1467	15.4967	15.4067
Zm00001d033777	7.71333	9.79333	7.5	7.04
Zm00001d033982	1.83	2.31	1.88667	1.62333
Zm00001d048247	0.07	0.346667	0	0.14
Zm00001d013782	0.053333	0.063333	0.056667	0.023333
Zm00001d014555	0.036667	0.046667	0.036667	0.006667
Zm00001d032116	0.016667	0.056667	0.116667	0.083333
Zm00001d038503	0	0.023333	0	0.01
Zm00001d038503	0.033333	0.026667	0	0
Zm00001d013251	0	0.06	0.17	0.016667
Zm00001d022155	6.97333	8.42667	8.14667	5.50667
Zm00001d030796	4.96333	6.14667	6.21667	3.80667
Zm00001d039824	0.466667	0.58	0.553333	0.386667
Zm00001d019145	4.13	5.32667	5.09333	3.79
Zm00001d051099	0.01	0.04	0.03	0
Zm00001d024795	0.306667	0.543333	0.49	0.32
Zm00001d039325	1.02	1.71333	1.66	1.02
Zm00001d048054	2.98333	4.24	3.91	2.99
Zm00001d005252	1.48	2.24333	1.81333	1.46
Zm00001d045481	1.46	2.05667	1.50667	0.766667
Zm00001d000189	0.013333	0.03	0.016667	0.003333
Zm00001d015649	0.556667	1.52667	1.23667	1
Zm00001d018665	4.54667	2.97333	4.36	3.34667
Zm00001d003101	1.47	1.23333	1.64333	0.856667
Zm00001d048832	0.006667	0.003333	0.006667	0.003333
Zm00001d023548	0.016667	0.006667	0.026667	0.006667
Zm00001d039406	1.21333	1.02667	1.55333	0.99
Zm00001d017291	0.116667	0.066667	0.2	0.066667
Zm00001d025674	6.30333	5.26	8.18667	5.22
Zm00001d015291	0.076667	0.063333	0.146667	0.026667
Zm00001d049159	1.66	1.38333	1.80333	1.29333
Zm00001d031201	0.433333	0.343333	0.38	0.3
Zm00001d031211	0.213333	0.143333	0.263333	0.196667
Zm00001d048962	0.443333	0.273333	0.366667	0.483333
Zm00001d035145	0.016667	0.016667	0.016667	0.013333
Zm00001d005776	0.17	0.103333	0.146667	0.046667
Zm00001d041298	1.72	1.44333	1.76	1.07333
Zm00001d007776	0.696667	0.23	0.55	0.62
Zm00001d022066	2.51667	2.23	2.29333	1.76667
Zm00001d041574	0.313333	0.313333	0.29	0.23
Zm00001d051096	0.05	0.046667	0.036667	0.016667
Zm00001d020403	0.813333	0.43	0.666667	0.676667
Zm00001d043075	0.453333	0.286667	0.51	0.48
Zm00001d050355	0.023333	0.02	0.023333	0.023333
Zm00001d000055	0.003333	0	0.006667	0.003333
Zm00001d014971	0.203333	0.113333	0.27	0.276667
Zm00001d018807	3.06	2.54	3.74	3.84667
Zm00001d036972	1.92667	1.42333	1.94333	2.92333
Zm00001d048968	0.65	0.413333	0.756667	1.00667
Zm00001d039188	0.143333	0.143333	0.183333	0.163333
Zm00001d041236	5.99667	5.00333	7.32	11.5667
Zm00001d022044	0.396667	0.313333	0.6	1.38333
Zm00001d032745	0.39	0.226667	0.55	1.39
Zm00001d039218	1.36	1.23333	1.49333	2.00667
Zm00001d016242	0.53	0.653333	0.573333	1.37667
Zm00001d039822	0.49	0.73	0.713333	1.50667
Zm00001d004559	0.163333	0.313333	0.31	0.77
Zm00001d050132	0.423333	0.486667	0.686667	1.04333
Zm00001d014063	0.193333	0.24	0.45	1.00667
Zm00001d038522	1.24667	1.11333	1.35333	2.05667
Zm00001d016285	0.04	0.06	0.093333	0.836667
Zm00001d008632	0.066667	0.05	0.07	0.436667
Zm00001d023470	0	0	0	0.003333
Zm00001d010448	1.19667	0.79	0.926667	2.66667
Zm00001d037297	0.046667	0.15	0.02	0.726667
Zm00001d007254	0.793333	0.776667	1.02333	1.63667
Zm00001d043512	0.19	0.156667	0.723333	4.10333
Zm00001d048877	0.103333	0.08	0.17	0.463333
Zm00001d026306	0.596667	0.613333	1.13333	2.3
Zm00001d038791	0.833333	1.06333	1.61667	8.62333
Zm00001d048390	0.06	0.036667	0.06	0.133333
Zm00001d050074	2.22667	2.02333	2.21	3.69667
Zm00001d041773	0.02	0	0.06	0.32
Zm00001d049286	0.21	0.123333	0.206667	1.34333
Zm00001d025002	1.04333	1.53333	2.12	2.38
Zm00001d030981	0.003333	0.01	0.013333	0.016667
Zm00001d053518	1.13667	1.54667	1.77	1.89667
Zm00001d028796	0.113333	0.313333	0.336667	0.47
Zm00001d033839	1.41667	1.79333	2.15333	2.76667
Zm00001d046236	2.65333	2.40333	2.91667	3.96333
Zm00001d052835	0.166667	0.18	0.25	0.306667
Zm00001d048357	0.02	0.023333	0.063333	0.07
Zm00001d049588	0.386667	0.426667	0.556667	0.613333
Zm00001d028317	0.023333	0.02	0.083333	0.026667
Zm00001d036534	0.206667	0.44	0.546667	0.983333
Zm00001d051093	0	0.013333	0.006667	0.01
Zm00001d009029	2.20667	2.3	3.01	2.17333
Zm00001d041232	0.01	0.016667	0.013333	0.013333
Zm00001d051085	0.006667	0.023333	0	0.01
Zm00001d003986	0.133333	0.226667	0.146667	0.136667
Zm00001d015298	0.01	0.03	0.05	0.15
Zm00001d009814	0.186667	0.526667	0.216667	0.23
Zm00001d013415	11.9633	14.3233	12.2633	12.5933
Zm00001d051125	0.513333	0.88	0.433333	0.58
Zm00001d045088	0	0.01	0.006667	0.02
Zm00001d046178	0.276667	0.353333	0.316667	0.426667
Zm00001d006117	0.08	0.136667	0.086667	0.123333
Zm00001d030323	0.026667	0.03	0.023333	0.03
Zm00001d020533	0.01	0	0	0.003333
Zm00001d031427	0.02	0.01	0.006667	0.01
Zm00001d049293	1.14333	0.87	0.673333	1.16333
Zm00001d037080	0.416667	0.19	0.136667	0.313333
Zm00001d038494	0.74	0.56	0.626667	0.863333
Zm00001d045086	0.01	0	0	0.01
Zm00001d002835	14.0933	12.6433	12.1233	12.18
Zm00001d011641	0.02	0.013333	0.01	0.006667
Zm00001d027934	27.5667	27.9667	23.96	22.41
Zm00001d045013	0.093333	0.086667	0.023333	0.01
Zm00001d051088	0	0	0	0
Zm00001d032244	0	0	0	0
Zm00001d035143	0	0	0	0
Zm00001d026303	0.216667	0.253333	0.096667	0.166667
Zm00001d008633	0.036667	0.036667	0.013333	0.016667
Zm00001d036775	0.11	0.07	0.066667	0.19
